# Supplementary material for: Underdevelopment of gut microbiota in failure to thrive infants of up to 12 months of age
Source: Front Cell Infect Microbiol. 2022 Dec 12;12:1049201. doi: 10.3389/fcimb.2022.1049201 (PMC9791048; doi:10.3389/fcimb.2022.1049201)
Supplement: Supplementary file 3 [file Table_1.xlsx]

## Sheet: Supplemental Table 1
			inter-individual				Anthropometry										Anthropometry(within neonatal period)			Comorbidity																		clinical factors(within 1 mo)			clinical factors(within neonatal period)		feeding methods			Perinatal factors
group-No	ID	group	gender	Gestational age	age(mo)	district(street)	Body length(cm)	LAZ	adjusted LAZ	Body weight(kg)	WAZ	adjusted WAZ	Head circumference(cm)	HAZ	adjusted HAZ	BMD-Z Score	birth weight(kg)	birth length(kg)	birth head circumference(cm)	any GI problem	GI problem complexity(total score)	GI problem	abdominal distention	abnormal stool consistency	constipation	dyspepsia	esophageal reflux	any sleep complaints	sleep complaints	difficulty falling asleep	shallow sleep	sleep fragmentation	short sleep duration	food allergy	skin allergy	respiratory allergy	gastrointestinal allergy	infection	antibiotic usage	probiotics usage	infection	antibiotic usage	0-3 mo	3-6 mo	6-12 mo	IUGR	mode of delivery	fetus type	disease during pregnancy
1	083729119	FTT	male	40	5	JXSQ	62.1	-2.04		6.5	-1.67		40.2	-1.96			2.38	48	NA	0	0	0	0	0	0	0	0	1	sleep fragmentation	0	0	1	0	0	0	0	0	0	0	2	0	0	partial breastfeeding	formula powder	/	0	vaginally delivery	singleton	0
2	032639342	FTT	female	34+2	11	WCQYLD	68.2	-2.91	-2.39	7	-2.48	-2.3	40.3	-3.92	-3.69		1.51	35	NA	0	0	0	0	0	0	0	0	0	0	0	0	0	0	0	0	0	0	1	1	0	1	0	partial breastfeeding	formula powder	formula powder	0	cesarean section	singleton	0
3	039169506	FTT	female	37+6	6	YGJD	61.2	-2.48		5.3	-2.86		41	-1.1		1.12	2.35	47	NA	1	1	abnormal stool consistency	0	1	0	0	0	0	0	0	0	0	0	0	0	0	0	0	0	0	0	0	exclusive breastfeeding	exclusive breastfeeding	/	0	vaginally delivery	singleton	hypertension
4	029736601	FTT	female	40	11	DTJD	69	-2.15		7.6	-1.76		42.6	-1.96		-0.35	2.7	50	NA	0	0	0	0	0	0	0	0	0	0	0	0	0	0	0	0	0	0	0	0	0	1	1	exclusive breastfeeding	exclusive breastfeeding	partial breastfeeding	0	vaginally delivery	singleton	0
5	043425639	FTT	female	37	6	GTJD	57.3	-4.13		5	-3.19		37.8	-3.61			1.8	45	NA	0	0	0	0	0	0	0	0	1	sleep fragmentation	0	0	1	0	0	0	0	0	1	1	1	0	0	exclusive breastfeeding	exclusive breastfeeding	/	0	cesarean section	twin	diabetes
6	055464171	FTT	male	39	6	DTJD	63.6	-2		7.4	-1.06		43.1	-0.38		-0.12	2.6	50.4	NA	0	0	0	0	0	0	0	0	0	0	0	0	0	0	0	0	0	0	0	0	0	0	0	partial breastfeeding	partial breastfeeding	/	0	vaginally delivery	singleton	0
7	029902720	FTT	female	40	4	SZTJD	59.1	-2.02		6.3	-0.9		39.5	-1.12			2.5	50	NA	0	0	0	0	0	0	0	0	0	0	0	0	0	0	0	0	0	0	0	0	0	0	0	exclusive breastfeeding	exclusive breastfeeding	/	0	vaginally delivery	singleton	0
8	043596272	FTT	male	39	4	YLJD	60	-2		5.7	-2.05		39	-2.04			2.8	48	NA	0	0	0	0	0	0	0	0	0	0	0	0	0	0	0	0	0	0	0	0	0	0	0	exclusive breastfeeding	exclusive breastfeeding	/	0	vaginally delivery	singleton	0
9	071021600	FTT	male	40	3	HTLJD	59	-2		6.5	-0.85		38.6	-1.96			3	49	NA	0	0	0	0	0	0	0	0	1	sleep fragmentation	0	0	1	0	0	0	0	0	0	0	2	0	0	exclusive breastfeeding	/	/	0	vaginally delivery	singleton	hypothyroidism
10	066648220	FTT	male	37+2	12	TXQYYL	70.7	-2.38		7.7	-2.22		43.7	-2.15			2.8	50	NA	0	0	0	0	0	0	0	0	0	0	0	0	0	0	0	0	0	0	0	0	0	0	0	exclusive breastfeeding	partial breastfeeding	partial breastfeeding	0	vaginally delivery	singleton	0
11	068077478	FTT	female	40+1	6	HYXQ	62.3	-2.04		5.9	-2.17		40.7	-1.41		0.74	3.15	50	NA	1	1	esophageal reflux	0	0	0	0	1	0	0	0	0	0	0	0	0	0	0	0	0	1	0	0	exclusive breastfeeding	partial breastfeeding	/	0	vaginally delivery	singleton	0
12	064073085	FTT	female	38+6	8	LDXDH	63.2	-2.63		6	-2.59		41.7	-1.49			2.4		NA	1	1	abnormal stool consistency	0	1	0	0	0	1	shallow sleep	0	1	0	0	0	0	0	0	0	0	2	0	0	exclusive breastfeeding	exclusive breastfeeding	exclusive breastfeeding	0	cesarean section	singleton	0
13	036124100	FTT	male	37+5	5	JLLJD	62.3	-2.23		6.9	-1.4		41.4	-1.36			2.35	49	NA	1	1	dyspepsia	0	0	0	1	0	0	0	0	0	0	0	0	0	0	0	0	0	2	0	0	partial breastfeeding	partial breastfeeding	/	0	vaginally delivery	singleton	diabetes
14	024736603	FTT	male	29+3	4	JZZJD	60	-4.08	-2.62	6.4	-2.4	-1.56	41.8	-1.92	-0.45		1.3	39	27	1	1	abdominal distention	1	0	0	0	0	0	0	0	0	0	0	0	0	0	0	0	0	2	1	1	partial breastfeeding	partial breastfeeding	/	0	cesarean section	twin	diabetes
15	036165373	FTT	female	39	6	GJQ	49	-2.5		5.4	-2.5		40.5	-1.65		0.74	2.3	45	32	1	3	esophageal reflux、dyspepsia、abdominal distention	1	0	0	1	1	0	0	0	0	0	0	0	0	0	0	0	0	2	0	0	exclusive breastfeeding	partial breastfeeding	/	1	vaginally delivery	singleton	diabetes
16	067811543	FTT	male	38+3	8	DJJD	66.1	-2.04		7.1	-1.85		42	-2.11			2.75	50	NA	0	0	0	0	0	0	0	0	0	0	0	0	0	0	1	0	0	0	0	0	0	1	1	exclusive breastfeeding	exclusive breastfeeding	partial breastfeeding	0	vaginally delivery	singleton	0
17	038361014	FTT	female	39	4	WJTJ	58	-2.34		6.2	-0.77		41.1	0.32			4.2		NA	0	0	0	0	0	0	0	0	0	0	0	0	0	0	0	0	0	0	0	0	0	0	0	partial breastfeeding	partial breastfeeding	/	0	cesarean section	singleton	0
18	098494216	FTT	female	38	6	XSJD	61.5	-2.35		5.2	-2.97		41	-1.1			2.6	48	NA	1	1	dyspepsia	0	0	0	1	0	0	0	0	0	0	0	0	0	0	0	0	0	1	0	0	partial breastfeeding	partial breastfeeding	/	0	vaginally delivery	singleton	0
19	036647944	FTT	male	37	3	CNJD	59	-2.3		5.6	-2.12		40.7	-0.68			2.1	45	NA	0	0	0	0	0	0	0	0	0	0	0	0	0	0	0	0	0	0	0	0	1	0	0	partial breastfeeding	formula powder	/	0	vaginally delivery	singleton	takayasu arteritis、asthma
20	012878751	FTT	female	41	11	SGZL	67.8	-2.02		7.5	-1.6		45.5	0.62			2.6	47	NA	0	0	0	0	0	0	0	0	0	0	0	0	0	0	0	0	0	0	0	0	1	0	0	exclusive breastfeeding	exclusive breastfeeding	exclusive breastfeeding	0	cesarean section	singleton	0
21	046285432	FTT	female	37	8	DJJD	64.3	-2.32		7.3	-1.3		42.6	-0.94			2.3	44	NA	0	0	0	0	0	0	0	0	0	0	0	0	0	0	0	0	0	0	0	0	0	0	0	NA	NA	NA	0	cesarean section	singleton	diabetes
22	046403313	FTT	female	37+3	4	XHJD	58	-2.29		5.5	-1.71		39.2	-1.2			3.1	50	NA	1	1	abdominal distention	1	0	0	0	0	0	0	0	0	0	0	0	0	0	0	0	0	1	0	0	partial breastfeeding	partial breastfeeding	/	0	cesarean section	singleton	0
23	001545594	FTT	female	38	4	SFPJD	57.8	-2.47		4.7	-2.84		37.5	-2.64			2.05	45	NA	1	1	esophageal reflux	0	0	0	0	1	0	0	0	0	0	0	1	1	0	0	0	0	1	0	0	partial breastfeeding	formula powder	/	0	vaginally delivery	singleton	0
24	098645639	FTT	male	37	8	SZTJD	66	-2.22		7.5	-1.56		43.5	-1.06			2.2	48	NA	0	0	0	0	0	0	0	0	0	0	0	0	0	0	1	1	0	0	0	0	1	0	0	exclusive breastfeeding	exclusive breastfeeding	partial breastfeeding	1	vaginally delivery	twin	0
25	034956662	FTT	female	39+5	8	WXL	59.2	-4.55		4.1	-4.74		38.9	-4			3.5	50	NA	1	1	esophageal reflux	0	0	0	0	1	0	0	0	0	0	0	1	0	0	0	0	0	2	0	0	exclusive breastfeeding	exclusive breastfeeding	partial breastfeeding	0	vaginally delivery	singleton	0
26	032690632	FTT	male	40	6	YHQHJL	64.7	-2.02		6.7	-2.05		42.3	-1.38			3.3	50	NA	0	0	0	0	0	0	0	0	0	0	0	0	0	0	0	0	0	0	1	0	0	0	0	exclusive breastfeeding	partial breastfeeding	/	0	vaginally delivery	singleton	diabetes
27	047360076	FTT	female	38	7	BCSJZ	63.7	-2		6.1	-2.33		42.1	-0.88		1.53	3	50	NA	1	3	esophageal reflux、abnormal stool consistency	0	1	0	0	1	0	0	0	0	0	0	1	0	0	0	0	0	1	0	0	formula powder	formula powder	formula powder	0	vaginally delivery	singleton	0
28	022939371	FTT	male	41	8	SLT	66.5	-2		8.7	-0.39		44.9	0			3.4	50	NA	0	0	0	0	0	0	0	0	0	0	0	0	0	0	1	0	1	0	0	0	0	0	0	exclusive breastfeeding	exclusive breastfeeding	exclusive breastfeeding	0	vaginally delivery	singleton	hypertension
29	088707225	FTT	female	38	6	SSW	59.2	-3.44		5.1	-3.2		40	-2.04		1.29	2.4	50	NA	0	0	0	0	0	0	0	0	0	0	0	0	0	0	0	0	0	0	0	0	2	0	0	exclusive breastfeeding	exclusive breastfeeding	/	1	cesarean section	singleton	hypertension
30	044603146	FTT	male	39	4	YLJD	60.2	-2.38		6.8	-1.14		40.7	-1.21			2.85	50	NA	1	1	esophageal reflux	0	0	0	0	1	0	0	0	0	0	0	0	0	0	0	0	0	0	0	0	exclusive breastfeeding	exclusive breastfeeding	/	0	vaginally delivery	singleton	0
31	052867778	FTT	female	38	4	DJJD	56.5	-3.29		4.9	-2.62		38.3	-2.12			2.55	48	NA	0	0	0	0	0	0	0	0	0	0	0	0	0	0	0	0	0	0	0	0	1	0	0	partial breastfeeding	exclusive breastfeeding	/	0	vaginally delivery	singleton	diabetes
32	022165254	FTT	female	38	3	MYJD	55.2	-2.41		4.5	-2.28		38.4	-0.8			2.85	47.5	NA	0	0	0	0	0	0	0	0	0	0	0	0	0	0	0	1	0	0	0	0	1	0	0	exclusive breastfeeding	/	/	0	vaginally delivery	singleton	0
33	062443479	FTT	male	39	4	JZZJD	60.2	-2.24		5.6	-2		39.7	-1.58			2.5	48	NA	1	1	abnormal stool consistency	0	1	0	0	0	0	0	0	0	0	0	0	0	0	0	0	0	2	0	1	exclusive breastfeeding	exclusive breastfeeding	/	0	vaginally delivery	singleton	0
34	028698852	FTT	female	33	4	QYJD	58	-2		5.8	-1.94		41	-0.47		-1.15	1.95		NA	0	0	0	0	0	0	0	0	0	0	0	0	0	0	0	0	0	0	0	0	2	0	0	partial breastfeeding	partial breastfeeding	/	0	vaginally delivery	singleton	0
35	047084408	FTT	male	38	5	XSX	61	-2.65		6.5	-1.73		40.5	-1.89			2.14		NA	0	0	0	0	0	0	0	0	0	0	0	0	0	0	0	0	0	0	0	0	0	0	0	partial breastfeeding	partial breastfeeding	/	0	cesarean section	twin	hypertension
36	049536899	FTT	female	39+5	5	DWT	60.7	-2.36		5.9	-2		42.5	0.39		0.41	2.55	48	NA	0	0	0	0	0	0	0	0	0	0	0	0	0	0	0	0	0	0	0	0	0	0	0	partial breastfeeding	exclusive breastfeeding	/	0	vaginally delivery	singleton	diabetes
37	094282739	FTT	male	39	9	TSHJD	68.5	-2.08		7.7	-1.77		44.4	-0.98			3	50	NA	0	0	0	0	0	0	0	0	0	0	0	0	0	0	0	0	0	0	0	0	2	0	0	formula powder	formula powder	formula powder	0	cesarean section	twin	diabetes
38	012755923	FTT	female	40+2	11	JWZJD	68.2	-2.13		8.4	-0.78		46	0.86		-0.68	3.1	50	NA	0	0	0	0	0	0	0	0	0	0	0	0	0	0	1	1	0	0	0	0	0	0	0	exclusive breastfeeding	exclusive breastfeeding	partial breastfeeding	0	vaginally delivery	singleton	0
39	087596337	FTT	female	39	9	YJSJD	64.5	-2.86		6.8	-2.05		44.2	-0.08			2.3		NA	0	0	0	0	0	0	0	0	0	0	0	0	0	0	0	0	0	0	0	0	0	0	0	exclusive breastfeeding	exclusive breastfeeding	exclusive breastfeeding	1	vaginally delivery	singleton	0
40	063303370	FTT	male	40	6	NA	61	-3.22		6.6	-2		43.2	-0.45		-0.68	2.9		NA	0	0	0	0	0	0	0	0	0	0	0	0	0	0	0	0	0	0	0	0	0	0	0	formula powder	formula powder	/	0	cesarean section	singleton	heart disease
41	025875208	FTT	male	32	7	DAJD	62.8	-3.28	-2.37	6	-1.9	-1.37	42.8	-1.43	-0.68		1.5	40	NA	0	0	0	0	0	0	0	0	0	0	0	0	0	0	0	0	0	0	0	0	0	0	0	formula powder	formula powder	NA	0	cesarean section	singleton	0
42	029493023	FTT	male	38+2	6	YGJC	63.4	-2.57		7.6	-1.13		44.5	0.23		0.46	2.65	48	NA	0	0	0	0	0	0	0	0	1	sleep fragmentation	0	0	1	0	0	1	0	0	0	0	0	0	0	exclusive breastfeeding	exclusive breastfeeding	/	0	cesarean section	singleton	0
43	070103472	FTT	male	39	10	XJHJD	67.5	-2		7.3	-1.9		42.9	-1.81			3.3	50	NA	0	0	0	0	0	0	0	0	0	0	0	0	0	0	0	0	0	0	0	0	0	0	0	exclusive breastfeeding	exclusive breastfeeding	exclusive breastfeeding	0	cesarean section	singleton	0
44	050558762	FTT	male	32	12	GTJD	69	-3.55	-2.99	7.5	-2.65	-2.4	43.7	-2.46	-2.15	-0.16	1.8	43	NA	0	0	0	0	0	0	0	0	1	shallow sleep	0	1	0	0	0	0	0	0	0	0	0	0	0	exclusive breastfeeding	exclusive breastfeeding	partial breastfeeding	0	cesarean section	singleton	0
45	087542876	FTT	female	39+5	7	SZTJD	62.4	-2.58		6.1	-2.33		41.7	-1.18			2.6	50	NA	0	0	0	0	0	0	0	0	0	0	0	0	0	0	0	0	0	0	0	0	0	0	0	exclusive breastfeeding	exclusive breastfeeding	partial breastfeeding	0	vaginally delivery	singleton	0
46	085077411	FTT	male	37+2	4	DTDJD	59.3	-2.35		6.2	-1.48		38.6	-1.36			2.4		NA	0	0	0	0	0	0	0	0	0	0	0	0	0	0	0	0	0	0	0	0	0	0	0	exclusive breastfeeding	partial breastfeeding	/	0	vaginally delivery	singleton	pre-eclampsia
47	097841279	FTT	female	31	3	SDYGDD	54.5	-5.14	-3.42	4.2	-4	-3.2	37.1	-3.92	-2.48		1.4		NA	1	1	abnormal stool consistency	0	1	0	0	0	0	0	0	0	0	0	0	0	0	0	0	0	2	0	0	exclusive breastfeeding	exclusive breastfeeding	/	0	vaginally delivery	singleton	0
48	031014607	FTT	female	37+3	3	YHT	55.7	-2.41		4.8	-1.93		36.7	-2.4			2.4	43	NA	1	1	esophageal reflux	0	0	0	0	1	1	sleep fragmentation	0	0	1	0	0	0	0	0	0	0	1	0	0	partial breastfeeding	/	/	1	cesarean section	singleton	diabetes
49	099317870	FTT	female	31+2	8	YLJD	63	-3.65	-2.67	6	-2.9	-2.59	39.9	-3.61	-2.9	0.62	1.2	45	NA	0	0	0	0	0	0	0	0	0		0	0	0	0	0	0	0	0	0	0	0	1	1	partial breastfeeding	partial breastfeeding	exclusive breastfeeding	0	cesarean section	singleton	hypertension
50	030733604	FTT	male	41	3	LTJD	56	-2.64		4.4	-2.96		38.2	-1.74			2.5		NA	0	0	0	0	0	0	0	0	0	0	0	0	0	0	0	0	0	0	0	0	2	0	0	exclusive breastfeeding	/	/	0	vaginally delivery	singleton	0
51	040645717	FTT	female	38	11	DJJD	68	-2.32		7.7	-1.56		43.2	-1.41		-0.5	2.2	48	NA	1	1	esophageal reflux	0	0	0	0	1	0	0	0	0	0	0	0	0	0	0	0	0	0	0	0	exclusive breastfeeding	formula powder	formula powder	0	vaginally delivery	singleton	0
52	067540712	FTT	female	37+2	6	WCQYLD	61.7	-2.22		6	-2.04		40	-1.88		-0.76	2.1		NA	0	0	0	0	0	0	0	0	0	0	0	0	0	0	0	0	0	0	0	0	2	0	0	partial breastfeeding	formula powder	/	0	cesarean section	twin	0
53	068720744	FTT	female	37+2	6	WCQYLD	62.2	-2		6.1	-1.92		39.8	-2.04		-0.12	2.2		NA	0	0	0	0	0	0	0	0	0	0	0	0	0	0	0	0	0	0	0	0	2	0	0	exclusive breastfeeding	exclusive breastfeeding	/	0	cesarean section	twin	0
54	056657686	FTT	male	37+5	6	JGSJD	64.1	-2.02		7	-1.64		41.9	-1.51		0.03	2.55	46	NA	0	0	0	0	0	0	0	0	1	sleep fragmentation	0	0	1	0	1	0	0	0	1	1	0	0	0	exclusive breastfeeding	exclusive breastfeeding	/	0	vaginally delivery	singleton	0
1	046873641	NFTT	female	37+5	6	XFJD	66	-0.39		7.5	-0.34		42.8	0.31			3.5	50	NA	0	0	0	0	0	0	0	0	0	0	0	0	0	0	0	0	0	0	0	0	0	0	0	exclusive breastfeeding	exclusive breastfeeding	/	0	cesarean section	singleton	diabetes
2	025444832	NFTT	female	37+3	4	HRXSW	61.4	-1.24		6.9	-0.25		41	-0.16			3.05	50	NA	0	0	0	0	0	0	0	0	0	0	0	0	0	0	0	0	0	0	0	0	1	0	0	partial breastfeeding	partial breastfeeding	/	0	cesarean section	twin	0
3	017464435	NFTT	male	37+3	7	ZJDJD	67	-1.33		7	-1.85		41.6	-2.15			2.2	48	NA	0	0	0	0	0	0	0	0	0	0	0	0	0	0	0	0	0	0	0	0	1	0	0	exclusive breastfeeding	exclusive breastfeeding	NA	0	cesarean section	singleton	diabetes、pre-eclampsia
4	093436553	NFTT	male	40+1	7	LTJD	70.5	0.12		8.4	-0.4		44.3	-0.08		-0.49	3.7	50	NA	1	1	abdominal distention	1	0	0	0	0	1	sleep fragmentation	0	0	1	0	1	0	0	0	0	0	0	1	1	exclusive breastfeeding	exclusive breastfeeding	exclusive breastfeeding	0	cesarean section	singleton	0
5	013194862	NFTT	female	38	3	TDJD	62.7	0.86		6.7	0.69		40.9	1.04			3.2	50	NA	1	1	esophageal reflux	0	0	0	0	1	0	0	0	0	0	0	1	0	0	0	0	0	2	0	0	formula powder	/	/	0	cesarean section	singleton	0
6	057741707	NFTT	female	38+3	3	XSJD	60	-0.59		5.8	-0.67		38.2	-1.28			3.1	50	NA	0	0	0	0	0	0	0	0	0	0	0	0	0	0	0	0	0	0	0	0	0	0	0	exclusive breastfeeding	/	/	0	vaginally delivery	singleton	0
7	094293835	NFTT	female	41	9	GQJD	74.4	1.1		10.7	1.95		46.7	1.88			3.2	50	NA	0	0	0	0	0	0	0	0	0	0	0	0	0	0	0	0	0	0	1	1	2	0	0	partial breastfeeding	exclusive breastfeeding	partial breastfeeding	0	vaginally delivery	singleton	hypothyroidism
8	060343605	NFTT	female	38+6	6	LGJD	63	-1.81		7.5	-0.46		43.7	0.86		-0.79	2.98	50	NA	0	0	0	0	0	0	0	0	1	sleep fragmentation	0	0	1	0	0	0	0	0	1	0	0	0	0	exclusive breastfeeding	exclusive breastfeeding	exclusive breastfeeding	0	cesarean section	singleton	diabetes
9	050446791	NFTT	female	37	6	GTJD	62.5	-1.87		6.7	-1.23		39.6	-2.2		-0.21	2.6	50	NA	0	0	0	0	0	0	0	0	1	sleep fragmentation	0	0	1	0	0	0	0	0	0	0	0	0	0	exclusive breastfeeding	exclusive breastfeeding	/	0	cesarean section	twin	diabetes
10	075729906	NFTT	male	39	9	ZJDJD	74	0.19		9.3	-0.19		46.4	0.62			3	50	NA	1	1	dyspepsia	0	0	0	1	0	0	0	0	0	0	0	0	0	0	0	1	0	1	0	0	partial breastfeeding	partial breastfeeding	formula powder	0	cesarean section	singleton	0
11	024524561	NFTT	male	38+5	8	SDSJ	73	0.72		8.9	-0.1		46	0.9			3.3	50	NA	0	0	0	0	0	0	0	0	1	shallow sleep	0	1	0	0	0	0	0	0	0	0	1	0	0	exclusive breastfeeding	partial breastfeeding	partial breastfeeding	0	vaginally delivery	singleton	0
12	036713759	NFTT	female	40+4	4	YHT	66	1.3		7.7	1.12		40.3	-0.32			3.25	50	NA	1	1	abnormal stool consistency	0	1	0	0	0	0	0	0	0	0	0	0	0	0	0	0	0	0	1	1	exclusive breastfeeding	partial breastfeeding	/	0	vaginally delivery	singleton	0
13	058466565	NFTT	male	38+1	4	YHQHJL	61.2	-1.48		6.8	-0.76		41	-0.53			2.45	50	NA	0	0	0	0	0	0	0	0	0	0	0	0	0	0	0	0	0	0	0	0	1	0	0	exclusive breastfeeding	exclusive breastfeeding	/	0	cesarean section	singleton	hypertension
14	033658198	NFTT	female	38+1	3	ZHJD	58	-1.18		5.7	-0.61		39.2	-0.24			2.95	50	NA	1	1	esophageal reflux	0	0	0	0	1	0	0	0	0	0	0	0	1	0	0	0	0	1	0	0	partial breastfeeding	/	/	0	cesarean section	singleton	0
15	034041676	NFTT	female	39+5	4	XSYC	67	1.35		7	0		39.9	-0.96			3.2	50	NA	0	0	0	0	0	0	0	0	0	0	0	0	0	0	0	0	0	0	0	0	0	0	0	partial breastfeeding	formula powder	/	0	vaginally delivery	singleton	0
16	092696551	NFTT	female	37+1	4	MPL	67	-0.09		7.4	0.77		41.1	0.32			3.2	50	NA	0	0	0	0	0	0	0	0	0	0	0	0	0	0	0	0	0	0	0	0	2	0	0	exclusive breastfeeding	exclusive breastfeeding	/	0	cesarean section	singleton	0
17	039117256	NFTT	male	37	3	GSL	63.8	0.48		7.3	0.5		39.6	-0.89			3.5	50	NA	0	0	0	0	0	0	0	0	0	0	0	0	0	0	0	0	0	0	0	0	0	0	0	partial breastfeeding	/	/	0	cesarean section	singleton	0
18	039808221	NFTT	male	40	4	LTJD	64.5	-0.35		8	0.46		42.6	0.45			4	50	NA	0	0	0	0	0	0	0	0	0	0	0	0	0	0	0	0	0	0	0	0	0	0	0	exclusive breastfeeding	exclusive breastfeeding	/	0	cesarean section	singleton	diabetes
19	025812152	NFTT	female	38	8	HHP	67.7	-1.24		7	-1.68		42.2	-1.41			2.45	49	33	0	0	0	0	0	0	0	0	0	0	0	0	0	0	0	0	0	0	0	0	0	0	0	exclusive breastfeeding	partial breastfeeding	formula powder	0	vaginally delivery	singleton	0
20	026852664	NFTT	male	40	6	HYXQ	71.2	1.21		9.3	0.95		44.7	0.83		0.67	3.75	50	34	1	1	abnormal stool consistency	0	1	0	0	0	0	0	0	0	0	0	0	0	0	0	0	0	1	0	0	partial breastfeeding	formula powder	/	0	vaginally delivery	singleton	0
21	063578174	NFTT	female	38	4	KFQ	65.2	0.36		6.7	-0.48		41.5	0.24			2.75	50	34	1	1	abnormal stool consistency	0	1	0	0	0	1	sleep fragmentation	0	0	1	0	0	0	0	0	0	0	1	0	0	exclusive breastfeeding	NA	/	0	vaginally delivery	singleton	0
22	066730239	NFTT	female	41	7	ZJDJD	72.5	1.35		9.2	0.97		44	0.47			3.55	50	34	0	0	0	0	0	0	0	0	0	0	0	0	0	0	0	0	0	0	0	0	0	0	0	exclusive breastfeeding	exclusive breastfeeding	NA	0	assistant delivery	singleton	0
23	028682922	NFTT	female	40	8	GJQ	68.7	-0.83		8.3	-0.32		43.2	-0.63			3.05	50	34	1	1	abnormal stool consistency	0	1	0	0	0	1	difficulty falling asleep 、shallow sleep、sleep fragmentation 、short sleep duration	1	1	1	1	0	1	0	0	0	0	1	0	0	partial breastfeeding	exclusive breastfeeding	exclusive breastfeeding	0	cesarean section	singleton	diabetes
24	033001894	NFTT	female	41+1	5	ZJDJD	69.2	1.63		9.5	2.54		44.7	2.35		-0.59	4.2	51	37	0	0	0	0	0	0	0	0	0	0	0	0	0	0	0	0	0	0	0	0	0	0	0	exclusive breastfeeding	exclusive breastfeeding	/	0	vaginally delivery	singleton	0
25	010375811	NFTT	male	37	6	ZHGJ	68.7	0.29		7.4	-0.95		41.5	-1.43			3.3	50	NA	0	0	0	0	0	0	0	0	0	0	0	0	0	0	0	0	0	0	0	0	0	0	0	exclusive breastfeeding	exclusive breastfeeding	/	0	vaginally delivery	singleton	0
26	013221353	NFTT	male	40	5	ZJDJD	65.6	-0.64		7.7	-0.43		43.6	0.53			3.75	50	NA	0	0	0	0	0	0	0	0	1	sleep fragmentation	0	0	1	0	1	0	0	0	0	0	1	0	0	partial breastfeeding	partial breastfeeding	/	0	vaginally delivery	singleton	0
27	058620951	NFTT	male	41	8	DAJD	73.5	0.63		10.1	0.88		45.1	0			3.7	50	NA	0	0	0	0	0	0	0	0	0	0	0	0	0	0	0	0	0	0	0	0	2	0	0	exclusive breastfeeding	partial breastfeeding	partial breastfeeding	0	vaginally delivery	singleton	0
28	080311463	NFTT	female	40	6	XSJD	68.6	0.73		8.6	0.91		44.4	1.49		-2	4	50	NA	0	0	0	0	0	0	0	0	0	0	0	0	0	0	0	0	0	0	0	0	0	0	0	exclusive breastfeeding	exclusive breastfeeding	/	0	vaginally delivery	singleton	diabetes
29	052901474	NFTT	male	40	3	DJJD	68.5	1.85		7.8	0.47		42.2	0.53			3.95	52	NA	0	0	0	0	0	0	0	0	0	0	0	0	0	0	0	0	0	0	0	0	0	0	0	partial breastfeeding	/	/	0	cesarean section	singleton	0
30	018556249	NFTT	male	39	3	YHTJD	61.5	-0.22		7.4	0.9		41	0.38			3.5	50	NA	0	0	0	0	0	0	0	0	0	0	0	0	0	0	0	0	0	0	0	0	0	0	0	exclusive breastfeeding	/	/	0	vaginally delivery	singleton	0
31	027078594	NFTT	male	39+3	6	MYJD	70	0.67		9.7	1.36		43.7	0.08		-0.23	4	50	NA	0	0	0	0	0	0	0	0	0	0	0	0	0	0	0	0	0	0	0	0	0	0	0	partial breastfeeding	exclusive breastfeeding	/	0	cesarean section	singleton	0
32	011068551	NFTT	male	38+3	12	HXZ	83	2.35		9.5	-0.53		45.5	-0.68			3.4		NA	0	0	0	0	0	0	0	0	0	0	0	0	0	0	0	0	0	0	0	0	0	0	0	exclusive breastfeeding	partial breastfeeding	formula powder	0	vaginally delivery	singleton	0
33	024124112	NFTT	female	38	10	XZGG	73	0.04		8.8	-0.2		45.4	0.55			3.35	50	34	0	0	0	0	0	0	0	0	0	0	0	0	0	0	0	0	0	0	0	0	2	0	0	partial breastfeeding	partial breastfeeding	formula powder	0	vaginally delivery	singleton	0
34	008055104	NFTT	male	38+6	4	YDZYGC	65.4	-0.22		7.8	0		41.6	-0.53			3.1	50	NA	0	0	0	0	0	0	0	0	0	0	0	0	0	0	0	0	0	0	0	0	0	0	0	exclusive breastfeeding	exclusive breastfeeding	/	0	vaginally delivery	singleton	lupus erythematosus
35	073421992	NFTT	male	37+2	4	GHP	65.7	0.52		8.7	1.53		42.3	0.45			3.6	50	NA	0	0	0	0	0	0	0	0	1	sleep fragmentation	0	0	1	0	0	0	0	0	0	0	0	0	0	exclusive breastfeeding	exclusive breastfeeding	/	0	vaginally delivery	singleton	diabetes
36	088500151	NFTT	female	39+5	6	WYJD	67.3	0.22		7.8	0.03		43.1	0.55			3.35	50	NA	0	0	0	0	0	0	0	0	0	0	0	0	0	0	0	0	0	0	0	0	0	0	0	partial breastfeeding	partial breastfeeding	/	0	vaginally delivery	singleton	0
37	095626108	NFTT	male	39+5	5	SML	65	-1.3		6.9	-1.47		41.8	-1.21		-0.92	2.65		NA	0	0	0	0	0	0	0	0	0	0	0	0	0	0	0	0	1	0	0	0	0	0	0	exclusive breastfeeding	exclusive breastfeeding	/	0	vaginally delivery	singleton	0
38	040772011	NFTT	female	38	6	WJLNL	65	-0.86		7.6	-0.23		41.9	-0.47		-0.29	2.6	50	NA	0	0	0	0	0	0	0	0	0	0	0	0	0	0	0	0	0	0	1	0	0	0	0	exclusive breastfeeding	exclusive breastfeeding	/	0	vaginally delivery	singleton	0
39	017846139	NFTT	male	41+1	6	TXQRM	69	0.25		8.9	0.53		43.4	-0.15		-0.36	3.55		NA	0	0	0	0	0	0	0	0	0	0	0	0	0	0	0	0	1	0	0	0	0	0	0	exclusive breastfeeding	exclusive breastfeeding	/	0	vaginally delivery	singleton	thalassemia
40	099081735	NFTT	female	38	6	DJJD	64.5	-1.03		7	-0.91		42.5	0		-0.97	2.9	50	NA	0	0	0	0	0	0	0	0	0	0	0	0	0	0	0	0	0	0	0	0	0	1	1	exclusive breastfeeding	formula powder	/	0	vaginally delivery	singleton	0
41	017109151	NFTT	male	39+3	6	ZJDJD	66.1	-0.96		7.9	-0.53		43	-0.45		0.18	3.3	50	NA	0	0	0	0	0	0	0	0	1	sleep fragmentation	0	0	1	0	0	0	0	0	0	0	1	0	0	partial breastfeeding	partial breastfeeding	/	0	vaginally delivery	singleton	0
42	094146002	NFTT	male	40	4	FRQXHJD	65.6	0.39		7.4	-0.12		41.4	-0.23		0.38	3.75	50	NA	1	1	dyspepsia	0	0	0	1	0	0	0	0	0	0	0	0	0	0	0	1	1	1	0	0	exclusive breastfeeding	exclusive breastfeeding	/	0	vaginally delivery	singleton	0
43	021576721	NFTT	male	41	8	FRQDTLJD	72.1	0		9.1	-0.1		45.9	0.6		0.36	3.15		NA	1	1	constipation	0	0	1	0	0	0	0	0	0	0	0	1	0	0	0	0	0	2	1	1	exclusive breastfeeding	exclusive breastfeeding	formula powder	0	vaginally delivery	singleton	0
44	084039085	NFTT	male	38+5	12	DJJD	77.5	0.33		9.8	-0.27		46.8	0.3		-0.59	2.9	50	NA	0	0	0	0	0	0	0	0	1	sleep fragmentation	0	0	1	0	0	0	0	0	0	0	0	0	0	partial breastfeeding	formula powder	formula powder	0	cesarean section	singleton	0
45	073536460	NFTT	female	39+3	6	YHQGJYD	69.5	0.82		7.8	-0.22		43.6	0.63		1.68	2.8		NA	0	0	0	0	0	0	0	0	0	0	0	0	0	0	0	0	0	0	0	0	0	0	0	partial breastfeeding	partial breastfeeding	/	0	vaginally delivery	singleton	diabetes
46	029908529	NFTT	female	37	8	HHXMZ	66.7	-1.25		7.9	-0.52		44.8	0.86		-0.59	3.6	50	NA	0	0	0	0	0	0	0	0	1	difficulty falling asleep 、sleep fragmentation	1	0	0	0	0	0	0	0	0	0	1	0	0	exclusive breastfeeding	exclusive breastfeeding	exclusive breastfeeding	0	vaginally delivery	singleton	0
47	061607707	NFTT	female	39+6	4	YY	64	0.13		7.5	0.62		42	0.8			3.25	50	NA	0	0	0	0	0	0	0	0	0	0	0	0	0	0	0	0	0	0	1	1	0	0	0	partial breastfeeding	formula powder	/	0	assistant delivery	singleton	diabetes
48	036647098	NFTT	female	37+6	9	MXHJD	70.8	-0.16		8.7	0		44.8	0.48			2.85	50	NA	0	0	0	0	0	0	0	0	0	0	0	0	0	0	0	0	0	0	0	0	0	0	0	exclusive breastfeeding	exclusive breastfeeding	partial breastfeeding	0	vaginally delivery	singleton	0
49	077098288	NFTT	male	39	5	ZHGJ	65.5	-0.51		6.5	-1.65		42.5	-0.15			3.2	50	NA	0	0	0	0	0	0	0	0	0	0	0	0	0	0	0	0	0	0	0	0	1	0	0	formula powder	formula powder	/	0	vaginally delivery	singleton	0
1	045254397	NFTT-PRE	female	36+1	11	MWDJD	73	-0.78	-0.37	9.2	-0.2	0	43.2	-1.49	-1.33		2.3	51	NA	1	1	dyspepsia	0	0	0	1	0	1	sleep fragmentation	0	0	1	0	0	0	0	0	0	0	1	0	0	partial breastfeeding	partial breastfeeding	formula powder	0	cesarean section	twin	hypertension
2	072432452	NFTT-PRE	female	30+3	9	YHTJD	70.2	-1.46	-0.36	7.8	-1.4	-0.92	44.3	-0.55	0.16		1.4	43	NA	1	1	abnormal stool consistency	0	1	0	0	0	0	0	0	0	0	0	0	0	0	0	0	0	1	0	0	exclusive breastfeeding	exclusive breastfeeding	partial breastfeeding	0	vaginally delivery	singleton	0
3	026311800	NFTT-PRE	female	36	4	WKMLZC	61.2	-1.73	-1.03	5.7	-1.94	-1.55	39.2	-1.88	-1.36	-0.24	2.2	46	NA	0	0	0	0	0	0	0	0	0	0	0	0	0	0	0	0	0	0	0	0	0	0	0	exclusive breastfeeding	exclusive breastfeeding	/	0	vaginally delivery	singleton	0
4	057181005	NFTT-PRE	female	35+2	11	NMK	74.2	-0.33	0.23	8.7	-0.68	-0.5	42.2	-2.27	-2.12	0.97	2.35	44	NA	0	0	0	0	0	0	0	0	0	0	0	0	0	0	0	0	0	0	0	0	1	0	0	partial breastfeeding	partial breastfeeding	formula powder	0	cesarean section	singleton	0
5	071098719	NFTT-PRE	female	35+1	7	GTJD	68.5	-0.72	-0.08	7.8	-0.84	-0.43	45.8	1.54	2		2.4	46	NA	0	0	0	0	0	0	0	0	0	0	0	0	0	0	0	0	0	0	0	0	0	1	0	exclusive breastfeeding	partial breastfeeding	partial breastfeeding	0	vaginally delivery	singleton	diabetes
6	008808042	NFTT-PRE	female	29+6	4	XKPJD	64.1	-1.83	-0.4	8.2	0	1.09	41.6	-1.28	0.08	-1.76	1.2	38	NA	1	1	abdominal distention	1	0	0	0	0	0	0	0	0	0	0	0	0	0	0	0	0	0	0	0	exclusive breastfeeding	exclusive breastfeeding	/	0	cesarean section	singleton	0
7	037117552	NFTT-PRE	female	36	4	SZTJD	63.7	-0.84	0.13	7.6	-0.12	0.64	40.5	-1.02	-0.24		2.4	48	NA	1	1	esophageal reflux	0	0	0	0	1	0	0	0	0	0	0	0	0	0	0	0	0	0	0	0	exclusive breastfeeding	exclusive breastfeeding	/	0	vaginally delivery	singleton	diabetes
8	055994359	NFTT-PRE	female	33+4	9	ZJDJD	71	-0.8	-0.04	7.5	-1.6	-1.23	41.7	-2.31	-1.88	-0.59	1.8	43	NA	0	0	0	0	0	0	0	0	0	0	0	0	0	0	0	0	0	0	0	0	0	0	0	exclusive breastfeeding	partial breastfeeding	formula powder	0	cesarean section	singleton	hypertension
9	008399307	NFTT-PRE	male	36+1	5	YHTJD	70.3	0.58	1.14	9.3	0.84	1.19	44.8	0.75	1.21	-0.77	2.6	48	NA	0	0	0	0	0	0	0	0	0	0	0	0	0	0	0	0	0	0	0	0	0	0	0	exclusive breastfeeding	exclusive breastfeeding	/	0	vaginally delivery	singleton	0
10	098440461	NFTT-PRE	male	35+6	4	MYJD	67	0.04	0.96	8.1	0.11	0.7	42.5	-0.23	0.53	-0.26	2.9	48	NA	0	0	0	0	0	0	0	0	0	0	0	0	0	0	0	0	0	0	0	0	0	0	0	partial breastfeeding	formula powder	/	0	vaginally delivery	singleton	diabetes
11	086344127	NFTT-PRE	female	35+3	4	YLJD	66	-0.35	0.44	7	-0.89	-0.36	41.1	-1.02	-0.31	0.97	2.45	47	NA	0	0	0	0	0	0	0	0	0	0	0	0	0	0	0	0	0	0	0	0	0	0	0	exclusive breastfeeding	exclusive breastfeeding	/	0	vaginally delivery	singleton	0
12	067036895	NFTT-PRE	female	30+4	8	XFJD	72	-0.57	0.55	9.2	0.1	0.63	43.8	-0.78	-0.16		1.5		NA	0	0	0	0	0	0	0	0	1	sleep fragmentation	0	0	1	0	0	0	0	0	1	0	0	0	0	exclusive breastfeeding	exclusive breastfeeding	exclusive breastfeeding	0	cesarean section	singleton	0
13	057126104	NFTT-PRE	male	34+3	12	WJLNL	80.2	0.6	1.2	10.5	0.09	0.36	47	0.23	0.38		2	45	NA	0	0	0	0	0	0	0	0	1	difficulty falling asleep	1	0	0	0	0	0	0	0	1	1	0	0	0	partial breastfeeding	partial breastfeeding	partial breastfeeding	0	cesarean section	singleton	0
14	014282842	NFTT-PRE	male	25+4	8	QTJD	67.5	-3.15	-1.49	7	-2.64	-1.95	42.3	-2.94	-1.89		0.79		NA	0	0	0	0	0	0	0	0	0	0	0	0	0	0	0	0	0	0	1	1	0	1	1	partial breastfeeding	partial breastfeeding	formula powder	0	vaginally delivery	twin	diabetes
15	031018958	NFTT-PRE	female	25+4	8	QTJD	67.6	-2.43	-0.82	7	-2.2	-1.51	39.1	-4.63	-3.53		0.7		NA	1	1	constipation	0	0	1	0	0	0	0	0	0	0	0	0	0	0	0	1	0	0	1	1	partial breastfeeding	partial breastfeeding	formula powder	0	vaginally delivery	twin	diabetes
16	076094865	NFTT-PRE	male	35+4	6	XSJD	71.3	0.57	1.21	8.9	0.1	0.53	45	0.62	1.06	-0.51	2.48	47	NA	0	0	0	0	0	0	0	0	0	0	0	0	0	0	0	0	0	0	0	0	0	0	0	partial breastfeeding	formula powder	/	0	vaginally delivery	singleton	0
17	019976220	NFTT-PRE	female	33	3	FRNL	61.5	-1.69	-0.32	6.1	-1.53	-0.67	39	-2	-0.96		1.6		NA	1	1	abnormal stool consistency	0	1	0	0	0	0	0	0	0	0	0	0	0	0	0	1	0	1	0	0	exclusive breastfeeding	partial breastfeeding	/	0	cesarean section	singleton	hypertension、diabetes、pre-eclampsia
18	088485256	NFTT-PRE	male	36+4	9	YPLJD	68.5	-2.15	-1.76	7.2	-2.23	-2.1	45.5	-0.15	0.08		1.95		NA	0	0	0	0	0	0	0	0	0	0	0	0	0	0	0	0	0	0	0	0	0	0	0	partial breastfeeding	partial breastfeeding	formula powder	0	cesarean section	singleton	0
19	079532269	NFTT-PRE	female	34	3	YLQ	59.3	-2.07	-0.59	5.1	-2.37	-1.46	38.5	-2.37	-0.8		1.47	44	NA	1	1	constipation	0	0	1	0	0	0	0	0	0	0	0	0	0	0	0	0	0	2	0	0	exclusive breastfeeding	/	/	0	cesarean section	twin	pre-eclampsia
20	099895625	NFTT-PRE	male	34	3	YLQ	58	-3.18	-1.78	5	-3.08	-2.19	38	-3.09	-1.89				NA	1	1	constipation	0	0	1	0	0	0	0	0	0	0	0	0	0	0	0	1	0	2	0	0	exclusive breastfeeding	/	/	0	cesarean section	twin	pre-eclampsia
21	085497118	NFTT-PRE	female	27+3	4	YHTJD	60	-3.67	-1.96	7.3	-1.08	0.24	41.5	-1.49	0.24		0.9	32	NA	0	0	0	0	0	0	0	0	0	0	0	0	0	0	0	0	0	0	0	0	0	1	1	partial breastfeeding	partial breastfeeding	/	0	vaginally delivery	twin	0
22	066281072	NFTT-PRE	female	36+1	5	GQJD	66.5	-0.3	0.26	8	0.11	0.61	42.8	0.16	0.7		3		NA	0	0	0	0	0	0	0	0	0	0	0	0	0	0	0	0	0	0	0	0	0	0	0	exclusive breastfeeding	exclusive breastfeeding	/	0	cesarean section	singleton	0
23	093967568	NFTT-PRE	female	35+6	3	ZHJD	62	-0.63	0.41	6.5	-0.52	0.28	40.5	-0.24	0.64		2.39	48	NA	0	0	0	0	0	0	0	0	0	0	0	0	0	0	0	0	0	0	0	0	0	0	0	exclusive breastfeeding	/	/	0	vaginally delivery	singleton	0
24	050920358	NFTT-PRE	male	34	4	CNJD	63.6	-1.83	-0.77	7	-1.37	-0.8	41.5	-1.43	-0.45	0.87	2.1	45	NA	0	0	0	0	0	0	0	0	0	0	0	0	0	0	0	0	0	0	0	0	1	0	0	exclusive breastfeeding	exclusive breastfeeding	/	0	vaginally delivery	singleton	0
25	081939352	NFTT-PRE	female	33+1	6	JLY	66.1	-1.62	-0.76	7.5	-1.08	-0.56	42.9	-0.7	-0.08		1.79	42	NA	0	0	0	0	0	0	0	0	0	0	0	0	0	0	0	0	0	0	0	0	0	0	0	partial breastfeeding	partial breastfeeding	/	0	cesarean section	twin	0
26	024095328	NFTT-PRE	female	33+1	6	JLY	66	-1.66	-0.8	7.2	-1.4	-0.89	42.5	-1.02	-0.4		1.85	42	NA	0	0	0	0	0	0	0	0	0	0	0	0	0	0	0	0	0	0	0	0	0	0	0	partial breastfeeding	partial breastfeeding	/	0	cesarean section	twin	0
27	086408521	NFTT-PRE	male	36	8	ZRCFZX	69.5	-1.22	-0.72	9	-0.32	-0.1	43.8	-1.13	-0.75		2.2	48	NA	0	0	0	0	0	0	0	0	0	0	0	0	0	0	0	0	0	0	0	0	0	0	0	partial breastfeeding	partial breastfeeding	formula powder	0	cesarean section	singleton	0
28	010047200	NFTT-PRE	male	35	7	ZJDJD	66	-2.08	-1.55	7.1	-1.92	-1.74	43.5	-0.98	-0.54		1.9	45	NA	0	0	0	0	0	0	0	0	1	sleep fragmentation	0	0	1	0	0	0	0	0	1	1	0	0	0	partial breastfeeding	partial breastfeeding	partial breastfeeding	0	cesarean section	twin	diabetes
29	073788346	NFTT-PRE	male	35	7	ZJDJD	66.7	-1.8	-1.22	7.3	-1.72	-1.44	44	-0.6	-0.15		2	45	NA	0	0	0	0	0	0	0	0	1	sleep fragmentation	0	0	1	0	0	0	0	0	1	1	0	0	0	partial breastfeeding	partial breastfeeding	partial breastfeeding	0	cesarean section	twin	diabetes
30	007669534	NFTT-PRE	male	32	4	DJJD	63.8	-1.96	-0.69	7.2	-1.26	-0.57	40.4	-2.42	-1.28	0.85	1.8		NA	1	1	dyspepsia	0	0	0	1	0	0	0	0	0	0	0	1	1	0	0	0	0	2	0	0	exclusive breastfeeding	exclusive breastfeeding	/	0	vaginally delivery	twin	0
31	024593550	NFTT-PRE	female	32	4	DJJD	63.2	-1.61	-0.31	6.1	-1.94	-1.12	39.5	-2.27	-1.25	0.88			NA	1	1	dyspepsia	0	0	0	1	0	0	0	0	0	0	0	0	0	0	0	0	0	2	0	0	partial breastfeeding	partial breastfeeding	/	0	vaginally delivery	twin	0
32	051516934	NFTT-PRE	female	26+6	6	GQJD	67.5	-1.42	0.3	8.3	-0.41	0.61	42.2	-1.49	-0.16	0.06	0.99		NA	0	0	0	0	0	0	0	0	0	0	0	0	0	0	0	0	0	0	0	0	2	0	0	exclusive breastfeeding	partial breastfeeding	partial breastfeeding	0	vaginally delivery	singleton	thalassemia
33	054383569	NFTT-PRE	female	33+4	3	FRBL	59.2	-2.53	-1.03	6.1	-1.5	-0.41	40.5	-0.78	0.48	-0.03	1.55	40	30	1	1	esophageal reflux	0	0	0	0	1	0	0	0	0	0	0	0	0	0	0	1	1	0	0	0	formula powder	formula powder	/	0	cesarean section	singleton	hypertension、pre-eclampsia
34	086035656	NFTT-PRE	female	32+5	4	DJJD	61.3	-2.15	-0.9	6.2	-1.65	-0.9	40.5	-1.25	-0.24		1.4	39	NA	0	0	0	0	0	0	0	0	0	0	0	0	0	0	0	0	0	0	0	0	2	0	0	partial breastfeeding	formula powder	/	0	cesarean section	singleton	0
35	064979668	NFTT-PRE	male	33+4	8	JHXQ	72	-0.65	0.16	10.6	1.02	1.46	45.5	-0.08	0.45		2.05		NA	0	0	0	0	0	0	0	0	0	0	0	0	0	0	1	0	0	0	1	1	1	0	0	partial breastfeeding	formula powder	formula powder	0	cesarean section	singleton	pre-eclampsia
36	016230406	NFTT-PRE	male	34+6	6	FRQMLP	71.8	0.2	0.91	8.6	-0.49	-0.1	44.5	-0.23	0.31	-0.54	2.25	47	NA	1	1	dyspepsia	0	0	0	1	0	0	0	0	0	0	0	0	0	0	0	0	0	1	0	0	exclusive breastfeeding	partial breastfeeding	partial breastfeeding	0	vaginally delivery	singleton	0
37	093245928	NFTT-PRE	male	29+3	4	JZZJD	62.6	-3.02	-1.5	7.9	-0.9	0.11	43.5	-0.62	0.83		1.4	39	27	0	0	0	0	0	0	0	0	0	0	0	0	0	0	0	0	0	0	0	0	0	0	0	partial breastfeeding	partial breastfeeding	/	0	cesarean section	twin	diabetes
38	031073399	NFTT-PRE	male	35+6	5	TXQZTJD	71.1	1.08	1.79	9	0.6	1.11	43.2	-0.3	0.3	-0.31	3.2		NA	0	0	0	0	0	0	0	0	0	0	0	0	0	0	0	0	0	0	0	0	1	1	1	exclusive breastfeeding	exclusive breastfeeding	/	0	vaginally delivery	singleton	0
39	024511836	NFTT-PRE	male	35+3	5	MHLSQ	63.7	-2.38	-1.4	7	-1.58	-1.19	40.6	-2.38	-1.66		2.3	45	NA	0	0	0	0	0	0	0	0	1	shallow sleep、sleep fragmentation	0	1	1	0	0	0	0	0	0	0	1	0	0	partial breastfeeding	partial breastfeeding	/	0	cesarean section	singleton	diabetes
40	086422463	NFTT-PRE	male	34+1	4	YHQZWY	65	-1.57	-0.69	7.6	-0.95	-0.44	41.8	-1.51	-0.6	-0.49	2.3	45	NA	0	0	0	0	0	0	0	0	0	0	0	0	0	0	0	0	0	0	0	0	0	0	0	exclusive breastfeeding	exclusive breastfeeding	/	0	cesarean section	singleton	0
41	062004858	NFTT-PRE	male	35	12	ZJDJD	75	-1.29	-0.89	9.3	-0.96	-0.78	46.3	-0.38	-0.23		2	45	NA	0	0	0	0	0	0	0	0	0	0	0	0	0	0	0	0	0	0	0	0	0	0	0	partial breastfeeding	partial breastfeeding	partial breastfeeding	0	cesarean section	twin	diabetes
42	049013513	NFTT-PRE	female	35+5	8	XCXSJ	69	-0.79	-0.24	7.8	-0.93	-0.66	46.5	1.88	2.27		2.15	50	NA	0	0	0	0	0	0	0	0	1	shallow sleep、sleep fragmentation 、short sleep duration	0	1	1	1	0	0	0	0	0	0	1	0	0	partial breastfeeding	partial breastfeeding	formula powder	0	cesarean section	twin	0
43	087015963	NFTT-PRE	male	35+5	8	XCXSJ	73	0.16	0.72	9.5	0.16	0.44	46	0.53	0.9		2.95	50	NA	0	0	0	0	0	0	0	0	1	shallow sleep、sleep fragmentation 、short sleep duration	0	1	1	1	0	0	0	0	0	0	1	0	0	partial breastfeeding	formula powder	formula powder	0	cesarean section	twin	0
44	062149691	NFTT-PRE	female	36+3	11	GTJD	71.8	-1.25	-0.93	9.3	-0.1	0	46.4	0.92	1.1	-0.99	2.65	48	NA	0	0	0	0	0	0	0	0	0	0	0	0	0	0	0	0	0	0	0	0	0	0	0	formula powder	formula powder	formula powder	0	vaginally delivery	singleton	0
45	056031954	NFTT-PRE	male	36+1	3	JWZJD	60.3	-2.28	-0.72	6.1	-1.83	-0.53	39.5	-2.04	-0.48		1.99		NA	0	0	0	0	0	0	0	0	0	0	0	0	0	0	0	0	0	0	0	0	0	1	1	partial breastfeeding	exclusive breastfeeding	/	0	cesarean section	singleton	hypertension、diabetes
46	002227317	NFTT-PRE	male	34	6	HSPJD	73.1	0.85	1.59	10.8	1.8	2.32	44	-0.53	0.08		2.55	44	NA	0	0	0	0	0	0	0	0	0	0	0	0	0	0	0	0	0	0	0	0	0	1	1	partial breastfeeding	formula powder	formula powder	0	cesarean section	singleton	0
47	072005848	NFTT-PRE	male	32+2	3	YHQCNLJD	64	-1.6	-0.13	8	-0.22	0.7	42	-0.98	0.38		1.8	40	NA	1	1	esophageal reflux	0	0	0	0	1	0	0	0	0	0	0	0	0	0	0	0	0	0	0	0	exclusive breastfeeding	exclusive breastfeeding	/	0	cesarean section	singleton	hypertension
48	093497866	NFTT-PRE	male	32+6	6	YLJD	74.6	1.24	2.23	9.6	0.49	1.02	43.5	-1.06	-0.38	0.77	2.3	47	NA	1	1	abnormal stool consistency	0	1	0	0	0	0	0	0	0	0	0	0	0	0	0	0	0	1	0	0	exclusive breastfeeding	partial breastfeeding	formula powder	0	vaginally delivery	singleton	diabetes
49	022474197	NFTT-PRE	male	36+3	6	XSJD	70.9	0.33	0.78	8.3	-0.5	-0.31	44	-0.23	0.08		2.8	49	NA	0	0	0	0	0	0	0	0	0	0	0	0	0	0	0	0	0	0	0	0	0	0	0	partial breastfeeding	exclusive breastfeeding	exclusive breastfeeding	0	vaginally delivery	singleton	0
[truncated: 3 more columns]
