# Supplementary material for: Underdevelopment of gut microbiota in failure to thrive infants of up to 12 months of age
Source: Front Cell Infect Microbiol. 2022 Dec 12;12:1049201. doi: 10.3389/fcimb.2022.1049201 (PMC9791048; doi:10.3389/fcimb.2022.1049201)
Supplement: Supplementary file 4 [file Table_2.xlsx]

## Sheet: Supplemental Table 2
	Summary of demographic and clinical characteristics of control subjects (NFTT-pre and NFTT) and infant with FTT. * indicating the significant difference compared with the FTT group. *P<0.05, **P<0.01, ***P<0.001, P value was calculated by one-way ANOVA respectly.
				failure to thrive (FTT)	no failure to thrive with premature delivery (NFTT-pre)	no failure to thrive (NFTT)
	Demographic and diagnostic	Participants		54	49	49
		Gender	male/femal	24/30	25/24	24/25
		Age	3 - 6 mo (6 mo included)	34	31	34
			7 - 9 mo (9 mo included)	12	13	12
			10 - 12 mo	8	5	3
		Physical growth parameters	Body length (cm, mean ± SD)	61.9 ± 4.4	67.2 ± 4.9***	67.5 ± 4.7***
			LAZ (mean ± SD)	-2.6 ± 0.7	-1.2 ± 1.2*** / adj -0.2 ± 0.9***	0.0 ± 1.0***
			Body weight (kg, mean ± SD)	6.3 ± 1.1	7.8 ± 1.4***	7.9 ± 1.1***
			WAZ (mean ± SD)	-2.0 ± 0.8	-0.8 ± 1.0*** / adj -0.3 ± 1.0***	0.0 ± 0.9***
			Head circumference (cm, mean ± SD)	41.2 ± 2.2	42.6 ± 2.3**	42.8 ± 2.1***
			HAZ (mean ± SD)	-1.5 ± 1.1	-0.9 ± 1.2*** / adj -0.2 ± 1.1***	0.0 ± 0.9***
			BAZ (mean ± SD)	0.13 ± 0.77 (n = 18)	-0.06 ± 0.8 (n = 18)	-0.28 ± 0.4 (n = 17)
		Growth parameters within neonatal period	Body length (cm, mean ± SD)	47.4 ± 3.4	44.8 ± 3.9 (n = 47)*	50 ± 0.4 (n = 44)***
			Body weight (kg, mean ± SD)	2.5 ± 0.6 (n = 43)	2.2 ± 0.6 (n = 36)***	3.3 ± 0.4***
			Head circumference (cm, mean ± SD)	NA	NA	NA
	Comorbidity	Any GI problem	Yes/all	16/54 (29.6%)	14/49 (28.5%)	10/49 (20.4%)
		abdominal distention	Yes/all	3/54 (5.6%)	1/49 (2.0%)	1/49 (2.0%)
		abnormal stool consistency	Yes/all	5/54 (9.3%)	3/49 (6.1%)	4/49 (8.2%)
		constipation	Yes/all	0/54 (0.0%)	3/49 (6.1%)	1/49 (2.0%)
		dyspepsia	Yes/all	3/54 (5.6%)	4/49 (8.2%)	2/49 (4.1%)
		esophageal reflux	Yes/all	8/54 (14.8%)	3/49 (6.1%)	2/49 (4.1%)
		Any sleep complaints	Yes/all	8/54 (14.8%)	8/49 (16.3%)	11/49 (22.4%)
		difficulty falling asleep	Yes/all	0/54 (0.0%)	1/49 (2.0%)	2/49 (4.1%)
		shallow sleep	Yes/all	2/54 (3.7%)	3/49 (6.1%)	2/49 (4.1%)
		sleep fragmentation	Yes/all	6/54 (11.1%)	7/49 (14.3%)	9/49 (18.4%)
		short sleep duration	Yes/all	0/54 (0.0%)	2/49 (4.1%)	1/49 (2.0%)
		Food allergy	Yes/all	8/54 (14.8%)	2/49 (4.1%)	4/49 (8.2%)
		Skin allergy	Yes/all	5/54 (9.3%)	1/49 (2.0%)	2/49 (4.1%)
		Respiratory allergy	Yes/all	1/54 (1.9%)	0/49 (0%)	2/49 (4.1%)
		Gastrointestinal allergy	Yes/all	0/54 (0.0%)	0/49 (0%)	0/49 (0%)
	Clinical factors	Antibiotic usage within 1 mo (out of 1 week)	Yes/all	5/54 (9.3%)	6/49 (12.2%)	3/49 (6.1%)
		Any infection within 1 mo	Yes/all	4/54 (7.4%)	10/49 (20.4%)	6/49 (12.2%)
		Probiotics usage within 1 mo	occasionally/frequently/all	12/15/54	12/6/49	14/6/49
		Antibiotic usage within neonatal period	Yes/all	5/54 (9.3%)	6/49 (12.2%)	4/49 (8.2%)
		Any infection within neonatal period	Yes/all	5/54 (9.3%)	7/49 (14.3%)	4/49 (8.2%)
	feeding methods	0-3mo	exclusive breastfeeding/partial breastfeeding/formula powder	32/17/4	22/25/2	30/17/2
		3-6mo	exclusive breastfeeding/partial breastfeeding/formula powder	25/14/14	15/23/8	24/12/6
		6-12mo	exclusive breastfeeding/partial breastfeeding/formula powder	6/8/4	2/8/13	4/4/6
